# Supplementary material for: In Situ Monitoring of Aptamer–Protein Binding on a ZnO Surface Using Spectroscopic Ellipsometry
Source: Sensors (Basel). 2023 Jul 13;23(14):6353. doi: 10.3390/s23146353 (PMC10385375; doi:10.3390/s23146353)
Supplement: Supplementary file 1 [file sensors-23-06353-s001.zip]

Archive with 1 entries (1 files):
- sensors-2476535-supplementary.pdf
